# Supplementary material for: Building improvement capability in frontline staff: a UK perspective
Source: BJPsych Int. 2020 Nov;17(4):76–9. doi: 10.1192/bji.2020.26 (PMC7609987; doi:10.1192/bji.2020.26)
Supplement: Supplementary file 1 [file S2056474020000264sup.zip]

Archive with 3 entries (3 files):
- S2056474020000264sup001.pdf
- S2056474020000264sup002.pdf
- S2056474020000264sup003.pdf
